# Supplementary material for: CDI/CDS system-encoding genes of Burkholderia thailandensis are located in a mobile genetic element that defines a new class of transposon
Source: PLoS Genet. 2019 Jan 7;15(1):e1007883. doi: 10.1371/journal.pgen.1007883 (PMC6350997; doi:10.1371/journal.pgen.1007883)
Supplement: S1 Dataset — (XLSX) [file pgen.1007883.s011.xlsx]

## Sheet: Competitions
S5B Figure
Competitive Index
WT	IS2a::nptII	IS2b::nptII
2.924	3.24	2.888
2.734	3.675	2.588
3.278	3.25	5.116
4.415	3.78	3.7
4.736	4.2	3.145
3.674	4.55	3.675
4.46	4.28	2.893
4.19	2.77	2.136
4.11	2.83	3.399
Figure 5B
Competitive Index
WT	131-10
3.971	3.862
4.38	3.314
3.155	3.151
2.903	2.324
3.225	4.303
2.774	2.127
3.09	3.24
3.436	3.458
3.956	3.045

## Sheet: Congo Red+ CFU
Figure 5C
Percent of Congo Red+ colonies
WT	IS2a::nptII	IS2b::nptII
26.087	30.6931	3.8961
16.6667	21.3483	4.54545
34.5238	30.6452	4.54545
30.7692	18.75	4.44444
27.3973	28.0702	7.04225
29.1139	25.5319	6.32911
Figure 5C
Percent of Congo Red+ colonies
WT	131-10
41	43.8776
37.8788	34.6939
31.8182	75.4098
27.6596	46.9697
26	46.6667
35.7143	41.8919

## Sheet: Transformation Efficiency
Figure 6E
WT No DNA	WT + Reg1::nptII	WT + pABT77	WT + pABT79		DIS2b No DNA	DIS2b + Reg1::nptII	DIS2b + pABT77	DIS2b + pABT79		Chimera No DNA	Chimera + Reg1::nptII	Chimera + pABT77	Chimera + pABT79
1.73913e-09	3.07692e-09	8.57143e-09	5.96026e-09		4.58015e-09	5.625e-09	4.66667e-09	4.70588e-09		1.63934e-09	1.33333e-09	1.15385e-08	1.52672e-09
2.7027e-09	4.6875e-09	1.39535e-08	7e-09		1.66667e-09	1.66667e-09	8.66667e-09	8.09524e-09		2.46914e-09	5.83333e-09	7.43802e-09	7.27273e-09
2.04082e-09	6.45161e-09	2.11268e-08	5e-09		9.09091e-10	5.17241e-09	2.33333e-08	9.56522e-09		2.06186e-09	2.12766e-09	6.86275e-09	2.85714e-09
1.42857e-09	7.69231e-09	1.68067e-09	7.62712e-09		2.5e-09	1.05263e-09	2.75862e-09	3.33333e-09		2.12766e-09	1.85185e-09	5.95238e-09	1.07143e-08
1.33333e-09	5.12821e-09	6.25e-09	8e-09		1.17647e-09	1.11111e-09	2e-09	6.5e-09		1.73913e-09	2.27273e-09	1.08911e-08	9.61538e-09
1.94175e-09	4.92958e-09	1.45985e-09	2.09524e-08		9.52381e-10	1.05263e-09	1.16959e-09	3.88889e-09		1.66667e-09	1.9802e-09	1.7094e-09	2.97521e-08
9.09091e-10	3.33333e-09	3.2e-08	1.26316e-08		1.40845e-09	1.33333e-09	2.75862e-09	7.89474e-09		7.69231e-09	1.33333e-09	3.2e-08	3.22314e-08
1.42857e-09	1.66667e-09	5.83333e-09	1.51515e-08		1.5625e-09	3.52941e-09	2e-09	2.70588e-08		2.5e-09	1.11111e-09	5.83333e-09	9.00901e-09
1.53846e-09	4.54545e-09	1.11111e-09	1.63462e-08		1.42857e-09	1.25e-09	1.16959e-09	9.09091e-09		1.17647e-09	1.41844e-09	1.11111e-09	2.55556e-08
